# Supplementary material for: A Rapid and Sensitive Aptamer-Based Biosensor for Amnesic Shellfish Toxin Domoic Acid
Source: Bioengineering (Basel). 2022 Nov 11;9(11):684. doi: 10.3390/bioengineering9110684 (PMC9687209; doi:10.3390/bioengineering9110684)
Supplement: Supplementary file 1 [file bioengineering-09-00684-s001.zip]

Archive with 1 entries (1 files):
- bioengineering-1988287-supplementary.pdf
